# Supplementary material for: Impact of Fluorine Pattern on Lipophilicity and Acid–Base Properties of 2‑(Thiofluoroalkyl)pyridines: Insights from Experiments and Statistical Modeling
Source: J Med Chem. 2025 Feb 17;68(4):4787–800. doi: 10.1021/acs.jmedchem.4c03045 (PMC12124721; doi:10.1021/acs.jmedchem.4c03045)
Supplement: Supplementary file 2 [file jm4c03045_si_002.csv]

Compound	SMILES	Molecular Formula	Molecular weight
1	CSC1=NC=CC=C1	C6H7NS	125,19
2	FC(SC1=NC=CC=C1)F	C6H5F2NS	161,17
3	FC(SC1=NC=CC=C1)(F)F	C6H4F3NS	179,16
4	CC(F)(F)SC1=NC=CC=C1	C7H7F2NS	175,2
5	CCSC1=NC=CC=C1	C7H9NS	139,22
6	FC(CSC1=NC=CC=C1)F	C7H7F2NS	175,2
7	FC(F)C(F)(F)SC1=NC=CC=C1	C7H5F4NS	211,18
8	FC(CSC1=NC=CC=C1)(F)F	C7H6F3NS	193,19
9	FC(F)(F)C(F)(F)SC1=NC=CC=C1	C7H4F5NS	229,17
10	CS(C1=NC=CC=C1)(=O)=O	C6H7NO2S	157,19
11	O=S(C1=NC=CC=C1)(CF)=O	C6H6FNO2S	175,18
12	O=S(C1=NC=CC=C1)(C(F)F)=O	C6H5F2NO2S	193,17
13	O=S(C1=NC=CC=C1)(C(F)(F)F)=O	C6H4F3NO2S	211,16
14	O=S(C1=NC=CC=C1)(CCF)=O	C7H8FNO2S	189,2
15	CCS(C1=NC=CC=C1)(=O)=O	C7H9NO2S	171,21
16	O=S(C1=NC=CC=C1)(CC(F)F)=O	C7H7F2NO2S	207,19
17	CC(F)(F)S(C1=NC=CC=C1)(=O)=O	C7H7F2NO2S	207,19
18	O=S(C1=NC=CC=C1)(CC(F)(F)F)=O	C7H6F3NO2S	225,19
19	FC(F)C(F)(F)S(C1=NC=CC=C1)(=O)=O	C7H5F4NO2S	243,18
20	FC(F)(F)C(F)(F)S(C1=NC=CC=C1)(=O)=O	C7H4F5NO2S	261,17
21	FCSC1=NC=CC=C1	C6H6FNS	143,18
22	FCCSC1=NC=CC=C1	C7H8FNS	157,21
